# Supplementary material for: Optically Controlled Drug Delivery Through Microscale Brain–Machine Interfaces Using Integrated Upconverting Nanoparticles
Source: Sensors (Basel). 2024 Dec 14;24(24):7987. doi: 10.3390/s24247987 (PMC11680031; doi:10.3390/s24247987)
Supplement: Supplementary file 1 [file sensors-24-07987-s001.zip]

Archive with 1 entries (1 files):
- sensors-3358363-supplementary.pdf
